# Supplementary material for: Myo-Inositol Supplementation Alleviates Cisplatin-Induced Acute Kidney Injury via Inhibition of Ferroptosis
Source: Cells. 2022 Dec 21;12(1):16. doi: 10.3390/cells12010016 (PMC9818458; doi:10.3390/cells12010016)
Supplement: Supplementary file 1 [file cells-12-00016-s001.zip]

Archive with 1 entries (1 files):
- cells-2016852-supplementary.pdf
